# Supplementary material for: Iron Matters: Comparative Impact of Beta-Adrenergic Stimulation and Iron Chelation on Cardiac Iron Metabolism and Mitochondrial Function
Source: Biomolecules. 2026 Apr 14;16(4):582. doi: 10.3390/biom16040582 (PMC13113498; doi:10.3390/biom16040582)
Supplement: Supplementary file 1 [file biomolecules-16-00582-s001.zip]

Archive with 2 entries (2 files):
- biomolecules-4195121-Figure S1.pdf
- biomolecules-4195121-File S1.pdf
